# Supplementary material for: G Protein-Coupled Receptor 15 Expression Is Associated with Myocardial Infarction
Source: Int J Mol Sci. 2022 Dec 22;24(1):180. doi: 10.3390/ijms24010180 (PMC9820726; doi:10.3390/ijms24010180)
Supplement: Supplementary file 1 [file ijms-24-00180-s001.zip]

Archive with 1 entries (1 files):
- ijms-2030810-supplementary.pdf
